# Supplementary material for: Effectiveness of High-Protein Energy-Dense Oral Supplements on Patients with Malnutrition Using Morphofunctional Assessment with AI-Assisted Muscle Ultrasonography: A Real-World One-Arm Study
Source: Nutrients. 2024 Sep 17;16(18):3136. doi: 10.3390/nu16183136 (PMC11435358; doi:10.3390/nu16183136)
Supplement: Supplementary file 1 [file nutrients-16-03136-s001.zip]

Archive with 1 entries (1 files):
- nutrients-3181185-supplementary.pdf
